# Supplementary material for: Two-Dimensional Cs3Sb2I9−xClx Film with (201) Preferred Orientation for Efficient Perovskite Solar Cells
Source: Materials (Basel). 2022 Apr 14;15(8):2883. doi: 10.3390/ma15082883 (PMC9032497; doi:10.3390/ma15082883)
Supplement: Supplementary file 1 [file materials-15-02883-s001.zip]

Archive with 1 entries (1 files):
- materials-1651445-supplementary.pdf
